# Supplementary material for: Lactic acid bacteria modulate the CncC pathway to enhance resistance to β-cypermethrin in the oriental fruit fly
Source: ISME J. 2024 Apr 15;18(1):wrae058. doi: 10.1093/ismejo/wrae058 (PMC11069359; doi:10.1093/ismejo/wrae058)
Supplement: Supplementary_Table_wrae058 [file supplementary_table_wrae058.xlsx]

## Sheet: Sheet1
Supplementary Table. Primers used in this study.
Primers for real-time PCR	Forward primer (5’-3’)	Reverse primer (5’-3’)
LOC105224360-Mgst1-qPCR	TGGCCTCTTGTATGTGCTGC	CCATACACGGCTCGAGCTAC
LOC105222599-CYP6g1-qPCR	AGAGAGGAGAGCAAAGCAAC	CGTTCTTGTAAATCGGGC
LOC105222603-CYP6g1-qPCR	GATTACACAATACCCGACGG	GATGCGACCACCAATACAG
LOC105225812-GST1-qPCR	TTGTTGGACACCTTCTTGG	AACCCTCCCAGTTCTCATC
LOC105226035-CYP6d4-qPCR	ATCCCAACGCTTACATGCCA	GGTTGAATTCCCGCCGAATG
LOC105225871-GST1-qPCR	CACCTTGGTGGATGATGGCT	TGCTTCTTGGGGCACTTAGG
LOC105222427-GstD7-qPCR	TGTGGACGAGCGCTTGTATT	GCGTGACAGGAATCCCTCAA
LOC105225813-GSTD1-qPCR	GCCCCAAAGAGCGGACTATT	CGTATGTTTGCGCCTCCAAG
LOC105233823-Cyp6g1-qPCR	ACGGAGTTGGAAGCCCATTT	TGGTTAGCTGTTTTCGGCCT
LOC105229682-GSTT1-qPCR	TCGGTTGTCGATCACCGTTT	GCATCGAGGAGATCGACGTT
LOC115066421-GSTE14-qPCR	GCGCCGTTTTACTCACACTG	AGGCGATAATGGCGTGAGAA
LOC105225841-GST-qPCR	CCGCAAGATGCATACGAACG	GCGAAAACCGCTATTGACCC
LOC105222104-GSTD1-qPCR	TCCGCAACATACCATTCCCA	CGCTGATTGACAACAGACCG
LOC105232220-CYP4ae1-qPCR	CAAGTATGCGGATGTGCAGC	CCGTGTAAACATCGGGGTCA
LOC105226935-CYP6v1	CGACTACTACTTCGACGCCC	AAGAACAAACTGTTCGCCGC
Bd-CncC-qPCR	CGCTACTGAGTCACAATGGC	TGTGCATATGTGACAGCTGC
Bd-MafK-qPCR	CCCGACATAAGCGACGATGA	GACAGCTAGCCGCATAACCA
Bd-Keap1-qPCR	TTGCGATGTGCTACGAAAAG	TCGGGGAATTCGTAAGTTTG
Bd-NOX5-qPCR	GAGCCATATAGCCCACCACC	TTGCGCTCTTACATTTGGCG
Bd-DUOX-qPCR	GCCAAGCCTCTGAGGTACTG	AAATGCGATGCAATGTACGA
LOC105231405-LDH-qPCR	CAACTGCTGGCTCACGTCTA	TGGTGTCGGGTGAGTATTGC
LOC105231406-LDH-qPCR	AGCAACGCCAGTATTCCCAG	CATTGACGGTATGGCTGTGC
L.lactis-qPCR	TGAAGAATTGATGGAACTCG	CATTGTGGTTCACCGTTC
E. casseliflavus-qPCR	CACTATTTTCCGCATGGAAGAAAG	CCGTCAAGGGATGAACATTTTAC
Bd-α-Tubulin-qPCR	CGCATTCATGGTTGATAACG	GGGCACCAAGTTAGTCTGGA
Bd-RpL32-qPCR	CCCGTCATATGCGCCAACT	GCGCGCTCAACAATTTCCTT
Bd-β-actin-qPCR	TCGATCATGAAGTGCGATGT	ATCAGCAATACCGGGGTACA
Bacteria Universal 16s rDNA	ACTCCTACGGGAGGCAGCAG	ATTACCGCGGCTGCTGG
Primers for double-strand RNA synthesis	Forward primer (5’-3’)	Reverse primer (5’-3’)
Bd-CncC-RNAi	taatacgactcactatagggTCGATGGAGCAACGTTTACA	taatacgactcactatagggTGTCCATCAAATGCAAATCC
Bd-NOX5-RNAi	taatacgactcactatagggAAGTCCAAATGTCCGCGACT	taatacgactcactatagggAACCCTTGCGACGTACGAAT
GFP-RNAi	taatacgactcactatagggAGGGCGAGGAGCTGTTCACCG	taatacgactcactatagggCAGCAGGACCATGTGATCGCG C
Bd-CncC-RNAi-2	taatacgactcactatagggATCCCTCTCGGATGGTGAGT	taatacgactcactatagggAATCCAGCGTATAGCCACCC
Bd-NOX5-RNAi-2	taatacgactcactatagggATGGCTGCTAACCGATCGTC	taatacgactcactatagggCACCAAGTCGGTGGGTATCG
LOC105231405-LDH-RNAi-1	taatacgactcactatagggGCAATACTCACCCGACACCA	taatacgactcactatagggCAACACACATGGCAACGACA
LOC105231405-LDH-RNAi-2	taatacgactcactatagggCAACTGCTGGCTCACGTCTA	taatacgactcactatagggTGTTCAAAATTGCCGAGGCG
LOC105222599-RNAi	taatacgactcactatagggTGACTACCGTCCAAGGCCAC	taatacgactcactatagggGAGAATTCCTTGATGAGCACAG
LOC105226035-RNAi	taatacgactcactatagggGATCGCGGGCTGTATTTAGA	taatacgactcactatagggCTGCAGCATATCCTTGCGTA
LOC105222603-RNAi	taatacgactcactatagggCAACATTCGCCGAAGGAAGG	taatacgactcactatagggTCGCACATTCATTGCCTCGC
LOC105222427-RNAi	taatacgactcactatagggCGCATTGCTCACGTCCAAAT	taatacgactcactatagggAACTGCTGCGTGACAGGAAT
LOC105233823-RNAi	taatacgactcactatagggCTCTCTTGGGGTTGGTCTATG	taatacgactcactatagggGTTACGAAAGCGTCGTCTGT
LOC105232220-RNAi	taatacgactcactatagggACCCGCGTTATGTCGAAGAG	taatacgactcactatagggGCGGAAAGGCTAAGATCGGA
LOC105226935-RNAi	taatacgactcactatagggGCGGCGAACAGTTTGTTCTT	taatacgactcactatagggGACGCAAAAAGTCCGCATGT
LOC105229682-RNAi	taatacgactcactatagggCCAGTCCACCAGTCCGTAGT	taatacgactcactatagggATCTATATAAGCATGCATCGAGGA
LOC105225813-RNAi	taatacgactcactatagggGCTCTCCAAAGCATTGGGTC	taatacgactcactatagggGAGATGTGCAAACCAACGGG
The primers for genes cloning	Forward primer (5’-3’)	Reverse primer (5’-3’)
Bd-CncC-ORF-complete	ATGGGTTTGCCCGCTTCGGA	TCAATCTTTCTGATGCGTTT
Bd-NOX5-ORF-complete	ATGGACTCCAATCACAAGAA	TCCGCAAAGAATGTTTTTAA
LOC105231405-LDH-ORF-complete	ATGCTGAAGATCATAAGACTGCAAC	TTAGAACTTAATGCCAGCCTGTACT
LOC105222599-Promoter	ctatcgataggtaccgagctcTTGGCGGCTCTCTTGGTACT	cagtaccggaatgccaagcttGAAGGCATTCTTTCGCATTACTTTA
LOC105222603-Promoter	ctatcgataggtaccgagctcCGCTTGTGCTTGGAGGAGAT	cagtaccggaatgccaagcttAATACGCGACTGCGGTTCTA
LOC105226035-Promoter	ctatcgataggtaccgagctcGTTATAACGCTGCTTGCAATTATCA	cagtaccggaatgccaagcttCGGCATTTAGCTCTGCGTCT
LOC105233823-Promoter	ctatcgataggtaccgagctcCGCTAATATTTTTAGACGGCCCTT	cagtaccggaatgccaagcttGCCTAAGCCTAGGAACAGTGG
LOC105232220-Promoter	ctatcgataggtaccgagctcGCACGATTTCACAGATCGCA	cagtaccggaatgccaagcttCGCATGACATCACAGAAAGACG
LOC105226935-Promoter	ctatcgataggtaccgagctcACAAGATAGACTGCGGCTAAGGC	cagtaccggaatgccaagcttAATTAATTTTCAAAATTTGACCTTAAGTTC
LOC105225813-Promoter	ctatcgataggtaccgagctcTGTTACGGAGTTCATGACCACTT	cagtaccggaatgccaagcttTAAAGGCTCCCTCTCAATGTTAAA
LOC105222427-Promoter	ctatcgataggtaccgagctcCTTCCGATTGACTTCATGCCCT	cagtaccggaatgccaagcttTACCGGCTGAATGACGATGAG
BdCncC-homologous recombination	tacgactcactataggaaggATGGGTTTGCCCGCTTCGGAG	ccatcgtggtctttatagtcATCTTTCTGATGCGTTTGATGATGATGTGCG
